# Supplementary material for: Drivers of recent decline in dust activity over East Asia
Source: Nat Commun. 2022 Nov 19;13:7105. doi: 10.1038/s41467-022-34823-3 (PMC9675820; doi:10.1038/s41467-022-34823-3)
Supplement: Supplementary file 2 — Supplementary Software [file 41467_2022_34823_MOESM2_ESM.zip]

Archive with 8 entries (7 files):
- DuEM v1/
- DuEM v1/DustEmis.f90
- DuEM v1/main_v1.7.f90
- DuEM v1/parameter_Baseline.in
- DuEM v1/parameter_LAI.in
- DuEM v1/parameter_SOILM.in
- DuEM v1/parameter_Wind.in
- DuEM v1/Readme
