# Supplementary material for: Drivers of recent decline in dust activity over East Asia
Source: Nat Commun. 2022 Nov 19;13:7105. doi: 10.1038/s41467-022-34823-3 (PMC9675820; doi:10.1038/s41467-022-34823-3)
Supplement: Supplementary file 2 — Supplementary Software [file 41467_2022_34823_MOESM2_ESM.zip › DuEM v1/main_v1.7.f90]

!==================================================
! This program is to calculate the dust emission flux
! using meteorological conditions (friction velocity, 
! snow cover, soil moisture, air density) and prescrbed
! vegetation cover (leaf area index).
!
! Part a: read-in data
! Part b: set initial value
! Part c: calculate dust emission flux
! Part d: output dust emission flux
!
! Version 0.1 (2021-01-25): Case Study for Mar 18, 2020 
! Version 0.2 (2021-01-27): Loop over a period
!                           with namelist setup
! Version 0.3 (2021-01-31): add a scale factor for top layer soil moisture
!                           with namelist setup
! Version 0.4 (2021-02-01): add a switch to HWSD soil data (in addtion to FAO).
! Version 0.5 (2021-02-02): change particle size configuration in DustEmis.f90
!                           change the particle size bin (<2.5, 2.5-5, 5-10,10-20)
!                           change the lower limit of PSD (1000/2^10)
!                           change imax=118 to imax=100, dcut = 10 um to 20 um
! Version 0.7 (2021-02-06): correct the bug in looping over nex year
! Version 0.8 (2021-02-11): correct the bug by including exposed bare 
!                           fraction in calculating dust emission flux
! Version 1.0 (2021-02-21): use MERRA-2 meteorology to calculate the dust emission.
!                           with log output (id=date_startstr-date_endstr)
!                           add global attributes (title, author, creation_date)
!                               into outputted files
! Version 1.1 (2021-02-22): include stream string (_1/2/3/400) to the input MERRA-2 files.
! Version 1.2 (2021-03-15): use soil moisture averaged over 1981-1989.
! Version 1.3 (2021-03-16): use soil moisture &snow cover averaged over 1981-1989.
! Version 1.4 (2021-03-24): add options to whether to use constant soil moisture or snow cover.
!                           add options to check whether to use corrected factor on wind.
! Version 1.6 (2021-06-06): add a switch to use GLOBMAPV3 data (in addtion to GLASS).
! Version 1.7 (2021-07-19): make the length of soiltex_type and lai_type longer (to 30).

! To run the program:
! (a) Compile the program:
!     ifort -c DustEmis.f90
!     ifort main_v1.7.f90 DustEmis.o -o main.exe
! (b) Edit parameter.in
! (c) Excecute ./main.exe 

! Author: Chenglai Wu (wuchenglai@mail.iap.ac.cn)
!         Associate Professor
!         Institute of Atmsopheric Physics, Chinese Academy 
!         of Science, Beijing, China
!
! References: 
!  Wu, C., Lin, Z., Liu, X., Ji, D., Zhang, H., Li, C., & Lin, G. (2021). Description of dust emission parameterization in CAS-ESM2 and its simulation of global dust cycle and East Asian dust events. Journal of Advances in Modeling Earth Systems, 13, e2020MS002456. https://doi.org/10.1029/2020MS002456
!  Kang, J. Y., Yoon, S. C., Shao, Y. P., & Kim, S. W. (2011). Comparison of vertical dust flux by implementing three dust emission schemes in WRF/Chem. Journal of Geophysical Research, 116, D09202. https://doi.org/10.1029/2010jd014649
!  Shao, Y. P. (2004). Simplification of a dust emission scheme and comparison with data. Journal of Geophysical Research, 109(D10), D10202. https://doi.org/10.1029/2003jd004372
!==================================================

  program main
  use netcdf
  use DustEmis 

  implicit none

  integer, parameter :: nlat=361, nlon=576, nhour=24
  integer       :: ierr,ncid,varid,datevarid,len_file
  integer       :: outvar1id,outvar2id,outvar3id,outvar4id,outvar5id
  real*8        :: lat(nlat),lon(nlon)
  integer       :: utc_date(nhour)
  integer       :: lat_dimid,lon_dimid,timeid,dims(3)
  integer       :: lat_varid,lon_varid
  integer       :: i,j,k
  integer       :: start(3),count(3)
  character*299 :: fdir, fdiro, filer,filew

  integer       :: year_start,month_start,day_start
  integer       :: year_end,month_end,day_end
  integer       :: iyear,imonth,iday

  character*4   :: yearstr
  character*2   :: monstr,daystr
  character*8   :: datestr,date_startstr,date_endstr
  integer       :: ndays(12)   !no leap year

  real          :: soilw_scale
  character*30  :: soiltex_type
  character*299 :: soiltex_dir,soiltex_file  

  character*30  :: lai_type
 
  logical       :: constant_soilw=.false. !.true.: use constant soil moisture (without interannual variations)
  logical       :: constant_snowc=.false. !.true.: use constant snow cover (without interannual variations 
  logical       :: corrected_wind=.false. !.true.: use wind correction factor (for each year)
 
  character*299 :: constant_soilw_dir,constant_snowc_dir,corrected_wind_file
  real          :: ratio_corrected(37)        ! read-in wind correction factor (1981-2017)
  integer       :: corrected_wind_year(37)    ! 1981-2017
  real          :: lat_s,lat_n,lon_w,lon_e    ! domain to correct wind
  real          :: wind_factor                ! wind correction factor
  real          :: wind_factor_2d(nlon,nlat)  ! 2-D correction factor (save time)

  ! static information
  real    :: soiltex(nlon,nlat,16)   ! soil texture (fraction, 0-1)
  real    :: lakec(nlon,nlat)        ! lake cover (0-1)
  real    :: hgt(nlon,nlat)          ! terrain (m)
  real    :: landfrac(nlon,nlat)     ! land fraction (0-1)

  ! vegetation cover
  real    :: lai(nlon,nlat)          ! leaf area index (m2/m2)
 
  ! meteorological condition
  real    :: ust(nlon,nlat,nhour)    ! friction velocity (m/s)
  real    :: snowc(nlon,nlat,nhour)  ! snow cover fraction (0-1)
  real    :: soilw(nlon,nlat,nhour)  ! soil moisture (m3/m3)
  real    :: aird(nlon,nlat,nhour)   ! air density (kg/m3)

  ! Dust emission flux
  real    :: dustemis_bin_1(nlon,nlat,nhour)   ! bin 1 (<2.5um, ug/m2/s)
  real    :: dustemis_bin_2(nlon,nlat,nhour)   ! bin 2 (2.5-5 um, ug/m2/s)
  real    :: dustemis_bin_3(nlon,nlat,nhour)   ! bin 3 (5-10 um, ug/m2/s)
  real    :: dustemis_bin_4(nlon,nlat,nhour)   ! bin 4 (10-20 um, ug/m2/s)
  real    :: dustemis_total(nlon,nlat,nhour)   ! bin 5 (<20 um, ug/m2/s)

  ! local variables

  real    :: soiltex_in(1:12), lai_in, ust_in, snowc_in, soilw_in, aird_in
 
  real    :: dustemis_bin_1_out,dustemis_bin_2_out,dustemis_bin_3_out,dustemis_bin_4_out
  real    :: dustemis_total_out

  character*299 :: logfile
  character*24  :: ctime,timestr
  integer*4     :: n,time
  character*3   :: streamstr

  !**********************************************************************
  
  !read in date information
  namelist /dateinfo/ year_start, month_start, day_start, year_end, month_end, day_end

  !read in date information
  open(10,file="parameter.in")
  read(10,nml=dateinfo)
  !write(*,nml=dateinfo)
  close(10)

  print*,"from ",year_start, month_start, day_start
  print*,"to   ",year_end, month_end, day_end
 
  date_startstr = yyyymmdd_str(year_start, month_start, day_start)
  print*,"date_startstr= ",date_startstr
 
  date_endstr   = yyyymmdd_str(year_end, month_end, day_end)
  print*,"date_endstr= ",date_endstr
 
  logfile = "runlog."//trim(date_startstr)//"-"//trim(date_endstr)
  
  open(99,FILE=logfile)
  write(99,*) "date_startstr= ",date_startstr
  write(99,*) "date_endstr= ",date_endstr
 
  write(99,*) "from ",year_start, month_start, day_start
  write(99,*) "to   ",year_end, month_end, day_end
  
  !number of days per mon (no leap year)
  ndays = (/31,28,31,30,31,30,31,31,30,31,30,31/)

  !check physics parameter
  namelist /physics/ soilw_scale,constant_soilw,constant_soilw_dir,constant_snowc,constant_snowc_dir,corrected_wind,corrected_wind_file,lat_s,lat_n,lon_w,lon_e

  open(10,file="parameter.in")
  read(10,nml=physics)
  !write(*,nml=physics)
  close(10)
  
  write(99,*) "soilw_scale= ",soilw_scale
  write(99,*) "constant_soilw= ",constant_soilw
  write(99,*) "constant_soilw_dir= ",constant_soilw_dir
  write(99,*) "constant_snowc= ",constant_snowc
  write(99,*) "constant_snowc_dir= ",constant_snowc_dir
  write(99,*) "corrected_wind= ",corrected_wind
  write(99,*) "corrected_file= ",corrected_wind_file
  write(99,*) "lat_s= ",lat_s
  write(99,*) "lat_n= ",lat_n
  write(99,*) "lon_w= ",lon_w
  write(99,*) "lon_e= ",lon_e

  !read-in wind correction factor
  if(corrected_wind)then
     fdir  = "./"
     filer = trim(fdir)//trim(corrected_wind_file)

     write(99,*) "Reading wind correction factor"

     ierr = nf90_open( trim(filer), nf90_nowrite, ncid)
     if(ierr.ne.nf90_noerr)then
        write(99,*) "Error in opening ",trim(filer)
        stop
     end if
     ierr = nf90_inq_varid( ncid, "ratio_corrected", varid)
     ierr = nf90_get_var( ncid, varid, ratio_corrected)
 
     ierr = nf90_inq_varid( ncid, "year", varid)
     ierr = nf90_get_var( ncid, varid, corrected_wind_year)
 
     ierr = nf90_close( ncid)
     write(99,*) "ratio_corrected= ", ratio_corrected
     write(99,*) "corrected_wind_year= ", corrected_wind_year

  end if

  !Part a: read-in data
  !soil texture (fraction for each category)
  !read from the namelist
  namelist /physics/ soiltex_type,soiltex_dir,soiltex_file,lai_type

  !read in date information
  open(10,file="parameter.in")
  read(10,nml=physics)
  !write(*,nml=physics)
  close(10)
  
  write(99,*) "soiltex_type: ",soiltex_type
  write(99,*) "soiltex_dir: ",soiltex_dir,"  soiltex_file: ",soiltex_file
  write(99,*) "lai_type: ",lai_type
 
  fdir  = trim(soiltex_dir)//"/"
  filer = trim(soiltex_file)

  ierr = nf90_open( trim(fdir)//trim(filer), nf90_nowrite, ncid)
  if(ierr.ne.nf90_noerr)then
     write(99,*) "Error in opening ",trim(fdir)//trim(filer)
     stop
  end if
  ierr = nf90_inq_varid( ncid, "soiltex", varid)
  ierr = nf90_get_var( ncid, varid, soiltex)
  
  ierr = nf90_inq_varid( ncid, "lat", varid)
  ierr = nf90_get_var( ncid, varid, lat)
 
  ierr = nf90_inq_varid( ncid, "lon", varid)
  ierr = nf90_get_var( ncid, varid, lon)

  ierr = nf90_close( ncid)
  !For FAO soil
  if(trim(soiltex_type).eq."FAO")then
     soiltex = soiltex/100.0
  end if
  if(abs(maxval(soiltex)-1.0).gt.1.e-6)then
     write(99,*) "max(soiltex)=",maxval(soiltex)
     stop
  end if

  write(99,*) "soiltex=", soiltex(440,240,1:12)
  write(99,*) "lon=",lon(440)
  write(99,*) "lat=",lat(240)
 
  !lake cover, terrain, and land fraction
  fdir  = "MERRA-2/constant/"
  filer = trim(fdir)//"MERRA2_101.const_2d_asm_Nx.00000000.nc4"

  write(99,*) "lake cover, terrain, and land fraction from ",trim(filer)

  ierr = nf90_open( trim(filer), nf90_nowrite, ncid)
  if(ierr.ne.nf90_noerr)then
     write(99,*) "Error in opening ",trim(filer)
     stop
  end if
  ierr = nf90_inq_varid( ncid, "FRLAKE", varid)
  ierr = nf90_get_var( ncid, varid, lakec)
 
  ierr = nf90_inq_varid( ncid, "PHIS", varid)
  ierr = nf90_get_var( ncid, varid, hgt)
 
  ierr = nf90_inq_varid( ncid, "FRLAND", varid)
  ierr = nf90_get_var( ncid, varid, landfrac)
 
  ierr = nf90_close( ncid)
  hgt  =  hgt/9.8    !from  m2/s2  to  m
  write(99,*) "lakec=", lakec(440,240)
  write(99,*) "hgt=", hgt(440,240)
  write(99,*) "landfrac=", landfrac(440,240)

  !read-in vegetation cover (leaf area index)

  !Loop over the date
  iyear   = year_start
  imonth  = month_start
  iday    = day_start

  write(yearstr,"(I4.4)")iyear
  write(monstr,"(I2.2)") imonth
  write(daystr,"(I2.2)") iday

  datestr = yyyymmdd_str(iyear, imonth, iday)
  write(99,*) "From datestr= ",datestr

  do while(datestr.ne.date_endstr)

     write(99,*) ""
     write(99,*) "*******************************************************"
     write(99,*) "Calculate dust emisison on ",datestr  

     fdir  = trim(lai_type)//"_for_dust/"//trim(yearstr)//"/"
     filer = trim(fdir)//trim(lai_type)//"_lai_"//trim(datestr)//".nc"

     write(99,*) "lai from ",trim(filer)

     ierr = nf90_open( trim(filer), nf90_nowrite, ncid)
     if(ierr.ne.nf90_noerr)then
        write(99,*) "Error in opening ",trim(filer)
        stop
     end if
     ierr = nf90_inq_varid( ncid, "lai", varid)
     ierr = nf90_get_var( ncid, varid, lai)
  
     ierr = nf90_close( ncid)
     write(99,*) "lai=", lai(440:,240)

     !read-in meteorological conditions (ust, snowc, soilw, aird)
     select case(iyear)
        case(1980:1991)
           streamstr = "100"    
        case(1992:2000)
           streamstr = "200"    
        case(2001:2010)
           streamstr = "300"    
        case(2011:2020)
           streamstr = "400"    
        case default
           write(99,*) "Invalid year information : ",iyear
           stop
     end select

     ! (a) ust
     fdir  = "MERRA-2/M2T1NXFLX/"//trim(yearstr)//"/"
     filer = trim(fdir)//"MERRA2_"//streamstr//".tavg1_2d_flx_Nx."//trim(datestr)//".nc4"

     write(99,*) "ust from ",trim(filer)

     ierr = nf90_open( trim(filer), nf90_nowrite, ncid)
     if(ierr.ne.nf90_noerr)then
        write(99,*) "Error in opening ",trim(filer)
        stop
     end if
     ierr = nf90_inq_varid( ncid, "USTAR", varid)
     ierr = nf90_get_var( ncid, varid, ust)
 
     ierr = nf90_inq_varid( ncid, "time", varid)
     ierr = nf90_get_var( ncid, varid, utc_date)
 
     ierr = nf90_close( ncid)
     write(99,*) "ust=", ust(440,240,1:24)
     write(99,*) "utc_date=",utc_date

     ! (b) snowc
     if(constant_snowc)then
        write(monstr,"(I2.2)") imonth
        write(daystr,"(I2.2)") iday

        fdir  = trim(constant_snowc_dir)//"/"
        filer = trim(fdir)//"MERRA2_100.tavg1_2d_lnd_Nx."//trim(monstr)//trim(daystr)//".nc"
     else
        fdir  = "MERRA-2/M2T1NXLND/"//trim(yearstr)//"/"
        filer = trim(fdir)//"MERRA2_"//streamstr//".tavg1_2d_lnd_Nx."//trim(datestr)//".nc4"
     end if

     write(99,*) "snowc from ",trim(filer)

     ierr = nf90_open( trim(filer), nf90_nowrite, ncid)
     if(ierr.ne.nf90_noerr)then
        write(99,*) "Error in opening ",trim(filer)
        stop
     end if
     ierr = nf90_inq_varid( ncid, "FRSNO", varid)
     ierr = nf90_get_var( ncid, varid, snowc)
  
     ierr = nf90_close( ncid)
     write(99,*) "snowc=", snowc(440,240,1:24)

     ! (c) soilw
     if(constant_soilw)then
        write(monstr,"(I2.2)") imonth
        write(daystr,"(I2.2)") iday

        fdir  = trim(constant_soilw_dir)//"/"
        filer = trim(fdir)//"MERRA2_100.tavg1_2d_lnd_Nx."//trim(monstr)//trim(daystr)//".nc"
     else
        fdir  = "MERRA-2/M2T1NXLND/"//trim(yearstr)//"/"
        filer = trim(fdir)//"MERRA2_"//streamstr//".tavg1_2d_lnd_Nx."//trim(datestr)//".nc4"
     end if

     write(99,*) "soilw from ",trim(filer)

     ierr = nf90_open( trim(filer), nf90_nowrite, ncid)
     if(ierr.ne.nf90_noerr)then
        write(99,*) "Error in opening ",trim(filer)
        stop
     end if
     ierr = nf90_inq_varid( ncid, "SFMC", varid)
     ierr = nf90_get_var( ncid, varid, soilw)
  
     ierr = nf90_close( ncid)
     write(99,*) "soilw=", soilw(440,240,1:24)

     ! (d) aird
     fdir  = "MERRA-2/M2T1NXFLX/"//trim(yearstr)//"/"
     filer = trim(fdir)//"MERRA2_"//streamstr//".tavg1_2d_flx_Nx."//trim(datestr)//".nc4"

     write(99,*) "aird from ",trim(filer)

     ierr = nf90_open( trim(filer), nf90_nowrite, ncid)
     if(ierr.ne.nf90_noerr)then
        write(99,*) "Error in opening ",trim(filer)
        stop
     end if
     ierr = nf90_inq_varid( ncid, "RHOA", varid)
     ierr = nf90_get_var( ncid, varid, aird)
  
     ierr = nf90_close( ncid)
     write(99,*) "aird=", aird(440,240,1:24)

     !****************************************************************************
     !Part b: set initial values
     dustemis_bin_1 = 0.0
     dustemis_bin_2 = 0.0
     dustemis_bin_3 = 0.0
     dustemis_bin_4 = 0.0
     dustemis_total = 0.0

     !****************************************************************************
     !Part c: calculate dust emission flux
 
     !set the wind correction factor
     !initialized
     wind_factor    = 1.0
     wind_factor_2d = 1.0

     if(corrected_wind)then
        if(iyear.ge.1981.and.iyear.le.2017)then
           wind_factor = ratio_corrected(iyear-1981+1)
        end if
        write(99,*) "wind_factor= ",wind_factor

        do j=1,nlat
        do i=1,nlon
 
           if(lat(j).ge.lat_s.and.lat(j).le.lat_n.and.lon(i).ge.lon_w.and.lon(i).le.lon_e)then
              wind_factor_2d(i,j) = wind_factor
           end if
        end do
        end do

     end if

     do k=1,nhour 
        write(99,*) ""
        write(99,*) " ------ Calculating ",trim(datestr),": ",utc_date(k)

        do j=1,nlat
        do i=1,nlon
    
           if(landfrac(i,j).gt.0.01)then

              soiltex_in = soiltex(i,j,1:12)
              lai_in     = lai(i,j)
              ust_in     = ust(i,j,k)*wind_factor_2d(i,j)
              snowc_in   = snowc(i,j,k)
              soilw_in   = soilw(i,j,k)*soilw_scale
              aird_in    = aird(i,j,k)
        
              dustemis_bin_1_out   = 0.0
              dustemis_bin_2_out   = 0.0
              dustemis_bin_3_out   = 0.0
              dustemis_bin_4_out   = 0.0
              dustemis_total_out   = 0.0

              call DustEmission(soiltex_in, lai_in, ust_in, snowc_in, soilw_in, aird_in, &
              dustemis_bin_1_out, dustemis_bin_2_out, dustemis_bin_3_out, dustemis_bin_4_out, &
              dustemis_total_out)

              !consider landfrac, and covert unit of kg/m2/s to ug/m2/s
              !dustemis_bin_1(i,j,k) = dustemis_bin_1_out*landfrac(i,j)*1.e9
              !dustemis_bin_2(i,j,k) = dustemis_bin_2_out*landfrac(i,j)*1.e9
              !dustemis_bin_3(i,j,k) = dustemis_bin_3_out*landfrac(i,j)*1.e9
              !dustemis_bin_4(i,j,k) = dustemis_bin_4_out*landfrac(i,j)*1.e9
              !dustemis_total(i,j,k) = dustemis_total_out*landfrac(i,j)*1.e9
              dustemis_bin_1(i,j,k) = dustemis_bin_1_out*1.e9
              dustemis_bin_2(i,j,k) = dustemis_bin_2_out*1.e9
              dustemis_bin_3(i,j,k) = dustemis_bin_3_out*1.e9
              dustemis_bin_4(i,j,k) = dustemis_bin_4_out*1.e9
              dustemis_total(i,j,k) = dustemis_total_out*1.e9

           end if

        end do  ! j=1,nlat
        end do  ! i=1,nlon
 
     end do  !k=1,nhour
 
     !****************************************************************************
     !Part d: output variables
     write(99,*) "Begin writing file"

     fdiro = "/glade/scratch/chenglai/output/"
     filew = trim(fdiro)//trim(yearstr)//"/dustemis_"//trim(datestr)//".nc"

     write(99,*) "Writing ",trim(filew)

     ierr = nf90_create(trim(filew), nf90_clobber, ncid)
     if(ierr.ne.nf90_noerr)then
        write(99,*) "Error in creating ",trim(filew)
        stop
     end if
 
     !define the coordinates
     ierr = nf90_def_dim(ncid, "latitude", nlat, lat_dimid)
     ierr = nf90_def_dim(ncid, "longitude", nlon, lon_dimid)
     ierr = nf90_def_dim(ncid, "time", nf90_unlimited, timeid)
     !ierr = nf90_def_dim(ncid, "time", nhour, timeid)

     !define the variables
     ierr = nf90_def_var(ncid, "latitude", nf90_double, lat_dimid, lat_varid)
     ierr = nf90_def_var(ncid, "longitude", nf90_double, lon_dimid, lon_varid)

     dims(1) = lon_dimid
     dims(2) = lat_dimid
     dims(3) = timeid

     ierr = nf90_def_var( ncid, "dustemis_bin_1", nf90_float, dims, outvar1id)
     ierr = nf90_def_var( ncid, "dustemis_bin_2", nf90_float, dims, outvar2id)
     ierr = nf90_def_var( ncid, "dustemis_bin_3", nf90_float, dims, outvar3id)
     ierr = nf90_def_var( ncid, "dustemis_bin_4", nf90_float, dims, outvar4id)
     ierr = nf90_def_var( ncid, "dustemis_total", nf90_float, dims, outvar5id)

     ierr = nf90_def_var( ncid, "utc_date", nf90_int, timeid, datevarid)

     !define the attributes of variables
     ierr = nf90_put_att(ncid, lat_varid, "units", "degree_north")
     ierr = nf90_put_att(ncid, lon_varid, "units", "degree_east")

     ierr = nf90_put_att(ncid, outvar1id, "units", "ug/m2/s")
     ierr = nf90_put_att(ncid, outvar2id, "units", "ug/m2/s")
     ierr = nf90_put_att(ncid, outvar3id, "units", "ug/m2/s")
     ierr = nf90_put_att(ncid, outvar4id, "units", "ug/m2/s")
     ierr = nf90_put_att(ncid, outvar5id, "units", "ug/m2/s")
     ierr = nf90_put_att(ncid, datevarid, "units", "in minutes")

     ierr = nf90_put_att(ncid, lat_varid, "long_name", "Latitude")
     ierr = nf90_put_att(ncid, lon_varid, "long_name", "Longitude")

     ierr = nf90_put_att(ncid, outvar1id, "long_name", "Dust emission flux for size bin 1")
     ierr = nf90_put_att(ncid, outvar2id, "long_name", "Dust emission flux for size bin 2")
     ierr = nf90_put_att(ncid, outvar3id, "long_name", "Dust emission flux for size bin 3")
     ierr = nf90_put_att(ncid, outvar4id, "long_name", "Dust emission flux for size bin 4")
     ierr = nf90_put_att(ncid, outvar5id, "long_name", "Total dust emission flux")
     ierr = nf90_put_att(ncid, datevarid, "long_name", "Date")

     !add global attributes of files
     n = time()
     timestr = ctime( n )
 
     ierr = nf90_put_att(ncid, nf90_global, "title", "Dust emission flux calculated from offline dust module: hourly mean fluxes for 24 hours during each day, including four size bins and total dust emission flux")
     ierr = nf90_put_att(ncid, nf90_global, "author", "Chenglai Wu (wuchenglai@mail.iap.ac.cn)")
     ierr = nf90_put_att(ncid, nf90_global, "creation_date", timestr)

     write(99,*) "End of define mode"
     ierr = nf90_enddef( ncid)
  
     !output the variables
     ierr = nf90_put_var( ncid, lat_varid, lat)

     ierr = nf90_put_var( ncid, lon_varid, lon)

     !ierr = nf90_put_var( ncid, outvarid, dustemis_bin_1)

     !because the time is unlimited, need to write multiple times
     count = (/nlon, nlat, 1/)
     start = (/1, 1, 1/)

     do i=1,nhour
        start(3) = i

        write(99,*) " ------ Outputing ",utc_date(i)

        ierr = nf90_put_var( ncid, outvar1id, dustemis_bin_1(:,:,i), start=start, count=count)
        ierr = nf90_put_var( ncid, outvar2id, dustemis_bin_2(:,:,i), start=start, count=count)
        ierr = nf90_put_var( ncid, outvar3id, dustemis_bin_3(:,:,i), start=start, count=count)
        ierr = nf90_put_var( ncid, outvar4id, dustemis_bin_4(:,:,i), start=start, count=count)
        ierr = nf90_put_var( ncid, outvar5id, dustemis_total(:,:,i), start=start, count=count)
 
        !ierr = nf90_put_var( ncid, datevarid, utc_date(i), start=i) !Error
 
     end do
     !following https://stackoverflow.com/questions/24539102/writing-a-scalar-variable-along-an-unlimited-dimension-in-netcdf
     ierr = nf90_put_var( ncid, datevarid, utc_date, start=start)
 
     !close the file
     ierr = nf90_close( ncid)  
 
     !Next day
     iday =iday+1
     if(iday.gt.ndays(imonth))then
        imonth = imonth+1
        iday = 1
        if(imonth.gt.12)then
            imonth  = 1
            iyear   = iyear+1
        end if
     end if
 
     write(yearstr,"(I4.4)")iyear  !for next year
    
     datestr = yyyymmdd_str(iyear, imonth, iday)

  end do  ! do while(datestr.ne.date_endstr)

  write(99,*) "End of program"
  close(99)

  contains

  function yyyymmdd_str(yyyy,mm,dd)
  implicit none
  integer, intent(in) :: yyyy,mm,dd
  character*4  :: yyyy_str
  character*2  :: mm_str, dd_str
  character*8  :: yyyymmdd_str

  write(yyyy_str,"(I4.4)")yyyy
  write(mm_str,"(I2.2)") mm
  write(dd_str,"(I2.2)") dd

  yyyymmdd_str = trim(yyyy_str)//trim(mm_str)//trim(dd_str)

  end function yyyymmdd_str

end program main
