# Supplementary material for: Drivers of recent decline in dust activity over East Asia
Source: Nat Commun. 2022 Nov 19;13:7105. doi: 10.1038/s41467-022-34823-3 (PMC9675820; doi:10.1038/s41467-022-34823-3)
Supplement: Supplementary file 2 — Supplementary Software [file 41467_2022_34823_MOESM2_ESM.zip › DuEM v1/parameter_Baseline.in]

& dateinfo
year_start   = 2001
month_start  = 1
day_start    = 1
year_end     = 2018
month_end    = 1
day_end      = 1
/
& physics
soilw_scale  = 0.5
soiltex_type = "HWSD"
soiltex_dir  = "./soiltype/soil_texture_HWSD_to_0.5x0.625"
soiltex_file = "HWSD_soiltex_16types_0.5x0.625.nc"
lai_type     = "MODIS_GLASS"
constant_soilw      = .false.
constant_soilw_dir  = " "
constant_snowc      = .false.
constant_snowc_dir  = " "
corrected_wind      = .false.
corrected_wind_file = " "
lat_s    = 35.
lat_n    = 49.
lon_e    = 126.5
lon_w     = 94.
/
