# Supplementary material for: Drivers of recent decline in dust activity over East Asia
Source: Nat Commun. 2022 Nov 19;13:7105. doi: 10.1038/s41467-022-34823-3 (PMC9675820; doi:10.1038/s41467-022-34823-3)
Supplement: Supplementary file 2 — Supplementary Software [file 41467_2022_34823_MOESM2_ESM.zip › DuEM v1/Readme]

2021-10-08 Chenglai Wu


The inputdata should be provided for running the program. For experiments Baseline, Wind, LAI, and SOILM, inputdata for the program is also changed in addition to namelist input file.

Please contact C. Wu (wuchenglai@mail.iap.ac.cn) for any questions or suggestions.
